# Supplementary material for: Within patient microevolution of Mycobacterium tuberculosis correlates with heterogeneous responses to treatment
Source: Sci Rep. 2015 Dec 1;5:17507. doi: 10.1038/srep17507 (PMC4664930; doi:10.1038/srep17507)
Supplement: Supplementary Information [file srep17507-s1.xlsx]

## Sheet: Table S1
Supplementary Table S1. A, The frequency change of mutations that become unfixed at week 6. B, the mutations that arose with complementary frequency to the mutations in upper table.
A
Genes	Locus	Mutation	Codon change	Week_0	Week_2	Week_4	Week_6	Week_8
Rv1354c	1520603	T-C	L425P	0.86	0.88	0.885	0.673	1
Rv1129c	1253375	A-G	D387G	0.88	0.87	0.875	0.672	1
rpoB	761155	C-G	S531W	1	0.998	0.987	0.872	1
whiB2 - fbiA	3640256	T-G	-	1	0.988	0.991	0.866	0.997
Rv2897c	3206526	G-T	A473S	0.998	0.992	0.991	0.864	0.999
adh	1731853	T-G	L161V	0.999	0.983	0.983	0.86	1
pncA promoter	2289252	-11 T-C	-	1	0.99	0.982	0.858	0.999
Rv3587c - canB	4029854	T-G	-	0.998	0.996	0.986	0.853	0.999
ahpC promoter	2726119	-74 G-T	-	1	0.993	0.988	0.846	1
narK3 - aac	314299	G-C	-	1	0.991	0.983	0.841	1
murA - rrs	1471656	G-C	-	0.999	0.978	0.982	0.685	0.999
Rv0749	841494	C-G	L89L	0.999	0.958	0.975	0.663	0.999
Rv0749	841495	A-G	M90V	1	0.958	0.976	0.662	0.999
B
Genes	Locus	Mutation	Codon change	Week_0	Week_2	Week_4	Week_6	Week_8
rpoB	761155	C-T	S531W	0	0.002	0.013	0.128	0
murA - rrs	1471660	G-C	-	0	0.009	0	0.161	0
Rv1507c	1697413	G-T	V4F	0	0.025	0.008	0.206	0
embB	4248018	T-C	V502A	0	0.036	0.015	0.2	0
Rv2267c	2541984	T-G	V276G	0	0	0	0.197	0
Rv2308 - metV	2581390	C-T	-	0	0	0.005	0.198	0

## Sheet: Table S2
Supplementary Table S2. SNP genotyping resultus of 25 single colonies from week 6.
Sub-clones	Colonies	rpoB	whiB2-fbiA	Rv2897c	adh	pncA promoter	Rv3587c-canB	ahpC promoter	narK3-aac	murA-rrs	Rv0749	Rv0749	Rv1354c	Rv1129c	rpoB	murA-rrs	Rv1507c	embB	Rv2267c	Rv2308-metV
	No.	S450W	T-G	A473S	L161V	-11 T-C	T-G	-74 G-T	G-C	G-C	L89L	M90V	L425P	D387G	S450L	G-C	V4F	V502A	V276G	C-T
A	16														✔
B	5	✔	✔	✔	✔	✔	✔	✔	✔							✔	✔	✔	✔	✔
C	4	✔	✔	✔	✔	✔	✔	✔	✔	✔	✔	✔	✔	✔

## Sheet: Table S3
Supplementary Table S3. 12-loci VNTR genotying results of 25 single colonies from week 6.
	QUB11b	QUB18	Mtub21	Miru26	QUB26	Mtub04	Miru31	Miru40	2372	VNTR3820	3232	4120
Single_colony_1	4	8	4	7	13	3	5	3	3	9	8	9
Single_colony_2	4	8	4	7	13	3	5	3	3	9	8	9
Single_colony_3	4	8	4	7	13	3	5	3	3	9	8	9
Single_colony_4	4	8	4	7	13	3	5	3	3	9	8	9
Single_colony_5	4	8	4	7	13	3	5	3	3	9	8	9
Single_colony_6	4	8	4	7	13	3	5	3	3	9	8	9
Single_colony_7	4	8	4	7	13	3	5	3	3	9	8	9
Single_colony_8	4	8	4	7	13	3	5	3	3	9	8	9
Single_colony_9	4	8	4	7	13	3	5	3	3	9	8	9
Single_colony_10	4	8	4	7	13	3	5	3	3	9	8	9
Single_colony_11	4	8	4	7	13	3	5	3	3	9	8	9
Single_colony_12	4	8	4	7	13	3	5	3	3	9	8	9
Single_colony_13	4	8	4	7	13	3	5	3	3	9	8	9
Single_colony_14	4	8	4	7	13	3	5	3	3	9	8	9
Single_colony_15	4	8	4	7	13	3	5	3	3	9	8	9
Single_colony_16	4	8	4	7	13	3	5	3	3	9	8	9
Single_colony_17	4	8	4	7	13	3	5	3	3	9	8	9
Single_colony_18	4	8	4	7	13	3	5	3	3	9	8	9
Single_colony_19	4	8	4	7	13	3	5	3	3	9	8	9
Single_colony_20	4	8	4	7	13	3	5	3	3	9	8	9
Single_colony_21	4	8	4	7	13	3	5	3	3	9	8	9
Single_colony_22	4	8	4	7	13	3	5	3	3	9	8	9
Single_colony_23	4	8	4	7	13	3	5	3	3	9	8	9
Single_colony_24	4	8	4	7	13	3	5	3	3	9	8	9
Single_colony_25	4	8	4	7	13	3	5	3	3	9	8	9
